# Supplementary material for: Experiments on the influence of spot fire and topography interaction on fire rate of spread
Source: PLoS One. 2021 Jan 7;16(1):e0245132. doi: 10.1371/journal.pone.0245132 (PMC7790231; doi:10.1371/journal.pone.0245132)
Supplement: S1 File — (CSV) [file pone.0245132.s005.csv]

ExperimentName	Date	Time	Spots	Slope	BasicROS	Line1_seconds	Line2_Seconds	Line3_Seconds	Line1_ROS	Line2_ROS	Line3_ROS	Line1_RROS	Line2_RROS	Line3_RROS	FMC
MS_SL0_FF_2SF1	20190618	1400	2	Flat	0.212765957	38	38	65	5.921052632	7.236842105	5.384615385	27.82894737	34.01315789	25.30769231	11.111
MS_SL0_FF_0SF1	20190618	1525	0	Flat	0.212765957	39	52	77	5.769230769	5.288461538	4.545454545	27.11538462	24.85576923	21.36363636	12.36
MS_SL0_FF_2SF2	20190618	1623	2	Flat	0.212765957	37	42	79	6.081081081	6.547619048	4.430379747	28.58108108	30.77380952	20.82278481	12.36
MS_SL0_FF_0SF2	20190618	1731	0	Flat	0.23054755	35	44	76	6.428571429	6.25	4.605263158	27.88392857	27.109375	19.97532895	13.379
MS_SL0_FF_1SF2	20190618	1810	1	Flat	0.23054755	37	50	76	6.081081081	5.5	4.605263158	26.37668919	23.85625	19.97532895	13.379
MS_SL0_FF_0SF3	20190619	1112	0	Flat	0.282685512	52	72	108	4.326923077	3.819444444	3.240740741	15.30649038	13.51128472	11.46412037	14.28
MS_SL0_FF_1SF3	20190619	1233	1	Flat	0.25974026	38	56	92	5.921052632	4.910714286	3.804347826	22.79605263	18.90625	14.64673913	14.67
MS_SL0_FF_2SF3	20190619	1256	2	Flat	0.25974026	36	43	80	6.25	6.395348837	4.375	24.0625	24.62209302	16.84375	12.86
MS_SL0_FF_1SF4	20190619	1406	1	Flat	0.25974026	37	49	91	6.081081081	5.612244898	3.846153846	23.41216216	21.60714286	14.80769231	13.12
MS_SL0_FF_2SF4	20190619	1500	2	Flat	0.25974026	39	45	80	5.769230769	6.111111111	4.375	22.21153846	23.52777778	16.84375	13.64
MS_SL0_FF_0SF4	20190619	1532	0	Flat	0.258064516	42	57	87	5.357142857	4.824561404	4.022988506	20.75892857	18.69517544	15.58908046	13.5
MS_SL0_FF_1SF5	20190619	1612	1	Flat	0.258064516	41	55	89	5.487804878	5	3.93258427	21.2652439	19.375	15.23876404	13.895
MS_SL0_FF_1SF6	20190624	1058	1	Flat	0.27027027	49	69	109	4.591836735	3.985507246	3.211009174	16.98979592	14.74637681	11.88073394	16
MS_SL0_FF_0SF5	20190624	1130	0	Flat	0.27027027	47	69	106	4.787234043	3.985507246	3.301886792	17.71276596	14.74637681	12.21698113	16
MS_SL0_FF_2SF5	20190624	1208	2	Flat	0.27027027	42	49	99	5.357142857	5.612244898	3.535353535	19.82142857	20.76530612	13.08080808	16
MS_SL1_FF_1SF2	20190625	1615	1	Hill	0.280701754	43	242	636	5.23255814	1.136363636	0.550314465	18.64098837	4.048295455	1.960495283	13.895
MS_SL1_FF_2SF1	20190625	1700	2	Hill	0.280701754	35	36	350	6.428571429	7.638888889	1	22.90178571	27.21354167	3.5625	11.483
MS_SL1_FF_0SF1	20190625	1745	0	Hill	0.280701754	211	401	562	1.066350711	0.685785536	0.622775801	3.798874408	2.443110973	2.21863879	11.982
MS_SL1_FF_0SF2	20190625	1820	0	Hill	0.280701754	214	403	619	1.051401869	0.682382134	0.56542811	3.745619159	2.430986352	2.014337641	12.613
MS_SL1_FF_1SF3	20190626	1200	1	Hill	0.201005025	57	230	641	3.947368421	1.195652174	0.546021841	19.63815789	5.948369565	2.716458658	15.34
MS_SL1_FF_2SF2	20190626	1530	2	Hill	0.253164557	28	43	370	8.035714286	6.395348837	0.945945946	31.74107143	25.26162791	3.736486486	15.34
MS_SL1_FF_2SF3	20190626	1610	2	Hill	0.253164557	34	39	357	6.617647059	7.051282051	0.980392157	26.13970588	27.8525641	3.87254902	14.943
MS_SL1_FF_1SF4	20190626	1700	1	Hill	0.225988701	32	207	570	7.03125	1.328502415	0.614035088	31.11328125	5.878623188	2.717105263	13.895
MS_SL1_FF_0SF3	20190626	1840	0	Hill	0.225988701	237	408	674	0.949367089	0.674019608	0.519287834	4.200949367	2.982536765	2.297848665	14.286
MS_SL1_FF_1SF5	20190627	1115	1	Hill	0.225352113	48	209	569	4.6875	1.315789474	0.615114236	20.80078125	5.838815789	2.72956942	14.418
MS_SL1_FF_2SF4	20190627	1405	2	Hill	0.23255814	35	50	351	6.428571429	5.5	0.997150997	27.64285714	23.65	4.287749288	14.025
MS_SL1_FF_0SF4	20190627	1455	0	Hill	0.23255814	186	392	598	1.209677419	0.701530612	0.585284281	5.201612903	3.016581633	2.516722408	14.155
MS_SL1_FF_1SF6	20190627	1535	1	Hill	0.23255814	33	179	495	6.818181818	1.536312849	0.707070707	29.31818182	6.606145251	3.04040404	14.679
MS_SL1_FF_0SF5	20190627	1655	0	Hill	0.217983651	172	364	610	1.308139535	0.755494505	0.573770492	6.001090116	3.465831044	2.632172131	14.584
MS_SL1_FF_2SF5	20190627	1745	2	Hill	0.217983651	37	51	314	6.081081081	5.392156863	1.114649682	27.89695946	24.73651961	5.113455414	14.584
