# Supplementary material for: Experiments on the influence of spot fire and topography interaction on fire rate of spread
Source: PLoS One. 2021 Jan 7;16(1):e0245132. doi: 10.1371/journal.pone.0245132 (PMC7790231; doi:10.1371/journal.pone.0245132)
Supplement: S2 File — (CSV) [file pone.0245132.s006.csv]

ExperimentName	Date	Time	Spots	Slope	BasicROS	Line1_seconds	Line2_seconds	Line1_ROS	Line2_ROS	Line1_RROS	Line2_RROS	FMC
MS_SL0_FF_2SF1	20190618	1400	2	Flat	0.212765957	49	67	4.591836735	4.104477612	21.58163265	19.29104478	11.111
MS_SL0_FF_0SF1	20190618	1525	0	Flat	0.212765957	55	79	4.090909091	3.481012658	19.22727273	16.36075949	12.36
MS_SL0_FF_2SF2	20190618	1623	2	Flat	0.212765957	69	92	3.260869565	2.989130435	15.32608696	14.04891304	12.36
MS_SL0_FF_0SF2	20190618	1731	0	Flat	0.23054755	45	68	5	4.044117647	21.6875	17.54136029	13.379
MS_SL0_FF_1SF2	20190618	1810	1	Flat	0.23054755	62	86	3.629032258	3.197674419	15.74092742	13.86991279	13.379
MS_SL0_FF_0SF3	20190619	1112	0	Flat	0.282685512	86	116	2.61627907	2.370689655	9.255087209	8.386314655	14.28
MS_SL0_FF_1SF3	20190619	1233	1	Flat	0.25974026	68	97	3.308823529	2.835051546	12.73897059	10.91494845	14.67
MS_SL0_FF_2SF3	20190619	1256	2	Flat	0.25974026	71	94	3.169014085	2.925531915	12.20070423	11.26329787	12.86
MS_SL0_FF_1SF4	20190619	1406	1	Flat	0.25974026	62	97	3.629032258	2.835051546	13.97177419	10.91494845	13.12
MS_SL0_FF_2SF4	20190619	1500	2	Flat	0.25974026	68	93	3.308823529	2.956989247	12.73897059	11.3844086	13.64
MS_SL0_FF_0SF4	20190619	1532	0	Flat	0.258064516	58	87	3.879310345	3.16091954	15.03232759	12.24856322	13.5
MS_SL0_FF_1SF5	20190619	1612	1	Flat	0.258064516	66	91	3.409090909	3.021978022	13.21022727	11.71016484	13.895
MS_SL0_FF_1SF6	20190624	1058	1	Flat	0.27027027	82	114	2.743902439	2.412280702	10.15243902	8.925438596	16
MS_SL0_FF_0SF5	20190624	1130	0	Flat	0.27027027	96	121	2.34375	2.272727273	8.671875	8.409090909	16
MS_SL0_FF_2SF5	20190624	1208	2	Flat	0.27027027	73	106	3.082191781	2.594339623	11.40410959	9.599056604	16
MS_SL1_FF_1SF2	20190625	1615	1	Hill	0.280701754	186	358	1.209677419	0.768156425	4.309475806	2.736557263	13.895
MS_SL1_FF_2SF1	20190625	1700	2	Hill	0.280701754	106	215	2.122641509	1.279069767	7.561910377	4.556686047	11.483
MS_SL1_FF_0SF1	20190625	1745	0	Hill	0.280701754	186	372	1.209677419	0.739247312	4.309475806	2.633568548	11.982
MS_SL1_FF_0SF2	20190625	1820	0	Hill	0.280701754	194	391	1.159793814	0.703324808	4.131765464	2.505594629	12.613
MS_SL1_FF_1SF3	20190626	1200	1	Hill	0.201005025	214	384	1.051401869	0.716145833	5.230724299	3.562825521	15.34
MS_SL1_FF_2SF2	20190626	1530	2	Hill	0.253164557	79	180	2.848101266	1.527777778	11.25	6.034722222	15.34
MS_SL1_FF_2SF3	20190626	1610	2	Hill	0.253164557	109	190	2.064220183	1.447368421	8.153669725	5.717105263	14.943
MS_SL1_FF_1SF4	20190626	1700	1	Hill	0.225988701	141	386	1.595744681	0.712435233	7.061170213	3.152525907	13.895
MS_SL1_FF_0SF3	20190626	1840	0	Hill	0.225988701	207	414	1.086956522	0.664251208	4.809782609	2.939311594	14.286
MS_SL1_FF_1SF5	20190627	1115	1	Hill	0.225352113	171	457	1.315789474	0.601750547	5.838815789	2.670268053	14.418
MS_SL1_FF_2SF4	20190627	1405	2	Hill	0.23255814	94	230	2.393617021	1.195652174	10.29255319	5.141304348	14.025
MS_SL1_FF_0SF4	20190627	1455	0	Hill	0.23255814	153	357	1.470588235	0.770308123	6.323529412	3.31232493	14.155
MS_SL1_FF_1SF6	20190627	1535	1	Hill	0.23255814	112	309	2.008928571	0.889967638	8.638392857	3.826860841	14.679
MS_SL1_FF_0SF5	20190627	1655	0	Hill	0.217983651	151	337	1.490066225	0.816023739	6.835678808	3.743508902	14.584
MS_SL1_FF_2SF5	20190627	1745	2	Hill	0.217983651	89	284	2.528089888	0.968309859	11.59761236	4.442121479	14.584
